# Supplementary material for: The Application of Mitochondrial COI Gene-Based Molecular Identification of Forensically Important Scuttle Flies (Diptera: Phoridae) in Korea
Source: Biomed Res Int. 2020 Sep 28;2020:6235848. doi: 10.1155/2020/6235848 (PMC7542508; doi:10.1155/2020/6235848)
Supplement: Supplementary Materials — The original phylogeny before schematic redrawing is available as a supplementary figure: “See Supplementary Figure 1 in the Supplementary Material for comprehensive image analysis.” The detailed percent distances table between species and reference genes (NC023794 and MN832848) are available as Supplementary Tables 1 and 2. [file 6235848.f1.zip › 6235848 Supplementary Table 1-Distances of Megaselia spiracularis.xlsx]

## Sheet: MatrixOutput
5-2
6-1	0
6-2	0	0
6-3	0	0	0
6-4	0.000650237	0.000650237	0.000650237	0.000650237
7-1	0.00390647	0.00390647	0.00390647	0.00390647	0.00456074
20-1	0	0	0	0	0.000650237	0.00390647
20-3	0	0	0	0	0.000650237	0.00390647	0
MN832848.1 M.spiracularis	0.00390647	0.00390647	0.00390647	0.00390647	0.00456074	0	0.00390647	0.00390647
NC023794.1 M.scalaris	0.135391	0.135391	0.135391	0.135391	0.134566	0.133039	0.135391	0.135391	0.133039
	5-2	6-1	6-2	6-3	6-4	7-1	20-1	20-3	MN832848	NC023794

## Sheet: Caption
Table. Estimates of Evolutionary Divergence between Sequences
The number of base substitutions per site from between sequences are shown. Analyses were conducted using the Maximum Composite Likelihood model [1]. The differences in the composition bias among sequences were considered in evolutionary comparisons [2]. The analysis involved 10 nucleotide sequences. Codon positions included were 1st+2nd+3rd+Noncoding. All positions containing gaps and missing da…
1. Tamura K., Nei M., and Kumar S. (2004). Prospects for inferring very large phylogenies by using the neighbor-joining method. Proceedings of the National Academy of Sciences (USA) 101:11030-11035.
2. Tamura K. and Kumar S. (2002). Evolutionary distance estimation under heterogeneous substitution pattern among lineages Molecular Biology and Evolution 19:1727-1736.
3. Kumar S., Stecher G., and Tamura K. (2016). MEGA7: Molecular Evolutionary Genetics Analysis version 7.0 for bigger datasets.Molecular Biology and Evolution 33:1870-1874.
Disclaimer: Although utmost care has been taken to ensure the correctness of the caption, the caption text is provided "as is" without any warranty of any kind. Authors advise the user to carefully check the caption prior to its use for any purpose and report any errors or problems to the authors immediately (www.megasoftware.net). In no event shall the authors and their employers be liable for a…
