# Supplementary material for: The Application of Mitochondrial COI Gene-Based Molecular Identification of Forensically Important Scuttle Flies (Diptera: Phoridae) in Korea
Source: Biomed Res Int. 2020 Sep 28;2020:6235848. doi: 10.1155/2020/6235848 (PMC7542508; doi:10.1155/2020/6235848)
Supplement: Supplementary Materials — The original phylogeny before schematic redrawing is available as a supplementary figure: “See Supplementary Figure 1 in the Supplementary Material for comprehensive image analysis.” The detailed percent distances table between species and reference genes (NC023794 and MN832848) are available as Supplementary Tables 1 and 2. [file 6235848.f1.zip › 6235848 Supplementary Table 2-Distances of Megaselia scalaris .xlsx]

## Sheet: MatrixOutput
1-1
1-2	0.0104915
1-3	0.0118171	0.00130122
1-4	0.0158378	0.0158144	0.017153
2-1	0.0158378	0.0158144	0.017153	0
2-2	0.0246234	0.0232372	0.0245949	0.0219396	0.0219396
2-3	0.0198502	0.0184732	0.0198165	0.00918467	0.00918467	0.0219252
2-4	0.0158378	0.0158144	0.017153	0	0	0.0219396	0.00918467
3-1	0.000650325	0.00982856	0.0111523	0.0151666	0.0151666	0.02394	0.0191742	0.0151666
3-2	0.000650325	0.00982856	0.0111523	0.0151666	0.0151666	0.02394	0.0191742	0.0151666	0
3-3	0.0164961	0.0111629	0.012491	0.0218829	0.0218829	0.0307627	0.0259324	0.0218829	0.0171685	0.0171685
3-4	0.0164872	0.0164633	0.0178018	0.00719943	0.00719943	0.019896	0.00984045	0.00719943	0.0158159	0.0158159	0.0238932
4-1	0.00130123	0.0104886	0.0118137	0.0158329	0.0158329	0.0246159	0.0198443	0.0158329	0.000650137	0.000650137	0.0178371	0.0164822
4-2	0.00195271	0.011149	0.0124755	0.0165002	0.0165002	0.0252929	0.0191742	0.0165002	0.00130085	0.00130085	0.0185058	0.0171493	0.00195214
4-3	0.0171727	0.015805	0.0171428	0.00523141	0.00523141	0.0192333	0.00918459	0.00523141	0.0164999	0.0164999	0.0218696	0.00719935	0.0171675	0.0178359
4-4	0.000650325	0.00982856	0.0111523	0.0151666	0.0151666	0.02394	0.0191742	0.0151666	0	0	0.0171685	0.0158159	0.000650137	0.00130085	0.0164999
5-1	0.0171727	0.015805	0.0171428	0.00523141	0.00523141	0.0192333	0.00918459	0.00523141	0.0164999	0.0164999	0.0218696	0.00719935	0.0171675	0.0178359	0	0.0164999
5-3	0.00195271	0.011149	0.0124755	0.0165002	0.0165002	0.0252929	0.0191742	0.0165002	0.00130085	0.00130085	0.0185058	0.0171493	0.00195214	0	0.0178359	0.00130085	0.0178359
5-4	0.00195271	0.011149	0.0124755	0.0165002	0.0165002	0.0252929	0.0191742	0.0165002	0.00130085	0.00130085	0.0185058	0.0171493	0.00195214	0	0.0178359	0.00130085	0.0178359	0
7-2	0.0118171	0.00130122	0	0.017153	0.017153	0.0245949	0.0198165	0.017153	0.0111523	0.0111523	0.012491	0.0178018	0.0118137	0.0124755	0.0171428	0.0111523	0.0171428	0.0124755	0.0124755
7-3	0.0151764	0.0164886	0.017829	0.0205448	0.0205448	0.0246146	0.0232378	0.0205448	0.0145058	0.0145058	0.022567	0.0212069	0.015172	0.0145058	0.0212104	0.0145058	0.0212104	0.0145058	0.0145058	0.017829
7-4	0.0171727	0.015805	0.0171428	0.00523141	0.00523141	0.0192333	0.00918459	0.00523141	0.0164999	0.0164999	0.0218696	0.00719935	0.0171675	0.0178359	0	0.0164999	0	0.0178359	0.0178359	0.0171428	0.0212104
8-1	0.0145059	0.0158175	0.0171561	0.0212236	0.0212236	0.0239316	0.0225571	0.0212236	0.0138363	0.0138363	0.0232481	0.0205289	0.0145018	0.0138363	0.0218898	0.0138363	0.0218898	0.0138363	0.0138363	0.0171561	0.000650324	0.0218898
8-2	0.0145059	0.0158175	0.0171561	0.0212236	0.0212236	0.0239316	0.0225571	0.0212236	0.0138363	0.0138363	0.0232481	0.0205289	0.0145018	0.0138363	0.0218898	0.0138363	0.0218898	0.0138363	0.0138363	0.0171561	0.000650324	0.0218898	0
8-3	0.0171676	0.017143	0.018484	0.00654695	0.00654695	0.0205843	0.00918735	0.00654695	0.016495	0.016495	0.0245872	0.00326082	0.0171625	0.0178306	0.00654689	0.016495	0.00654689	0.0178306	0.0178306	0.018484	0.0218965	0.00654689	0.0212173	0.0212173
8-4	0.0145059	0.0158175	0.0171561	0.0212236	0.0212236	0.0239316	0.0225571	0.0212236	0.0138363	0.0138363	0.0232481	0.0205289	0.0145018	0.0138363	0.0218898	0.0138363	0.0218898	0.0138363	0.0138363	0.0171561	0.000650324	0.0218898	0	0	0.0212173
9-1	0.0212227	0.0211914	0.0225432	0.0172003	0.0172003	0.00786066	0.0185392	0.0172003	0.0205441	0.0205441	0.0286999	0.0151785	0.0212162	0.0218893	0.0172102	0.0205441	0.0172102	0.0218893	0.0218893	0.0225432	0.0232561	0.0172102	0.0225749	0.0225749	0.0158577	0.0225749
9-2	0.0171727	0.015805	0.0171428	0.00523141	0.00523141	0.0192333	0.00918459	0.00523141	0.0164999	0.0164999	0.0218696	0.00719935	0.0171675	0.0178359	0	0.0164999	0	0.0178359	0.0178359	0.0171428	0.0212104	0	0.0218898	0.0218898	0.00654689	0.0218898	0.0172102
9-3	0.0212227	0.0211914	0.0225432	0.0172003	0.0172003	0.00786066	0.0185392	0.0172003	0.0205441	0.0205441	0.0286999	0.0151785	0.0212162	0.0218893	0.0172102	0.0205441	0.0172102	0.0218893	0.0218893	0.0225432	0.0232561	0.0172102	0.0225749	0.0225749	0.0158577	0.0225749	0	0.0172102
9-4	0.0212227	0.0211914	0.0225432	0.0172003	0.0172003	0.00786066	0.0185392	0.0172003	0.0205441	0.0205441	0.0286999	0.0151785	0.0212162	0.0218893	0.0172102	0.0205441	0.0172102	0.0218893	0.0218893	0.0225432	0.0232561	0.0172102	0.0225749	0.0225749	0.0158577	0.0225749	0	0.0172102	0
10-1	0.0138446	0.0151558	0.0164935	0.0205578	0.0205578	0.0246153	0.0232382	0.0205578	0.0131755	0.0131755	0.0212202	0.0212075	0.0138405	0.0131755	0.0212237	0.0131755	0.0212237	0.0131755	0.0131755	0.0164935	0.00260551	0.0212237	0.0019527	0.0019527	0.021897	0.0019527	0.0232568	0.0212237	0.0232568	0.0232568
10-2	0.0171676	0.017143	0.018484	0.00654695	0.00654695	0.0205843	0.00918735	0.00654695	0.016495	0.016495	0.0245872	0.00326082	0.0171625	0.0178306	0.00654689	0.016495	0.00654689	0.0178306	0.0178306	0.018484	0.0218965	0.00654689	0.0212173	0.0212173	0	0.0212173	0.0158577	0.00654689	0.0158577	0.0158577	0.021897
10-3	0.0118171	0.00130122	0	0.017153	0.017153	0.0245949	0.0198165	0.017153	0.0111523	0.0111523	0.012491	0.0178018	0.0118137	0.0124755	0.0171428	0.0111523	0.0171428	0.0124755	0.0124755	0	0.017829	0.0171428	0.0171561	0.0171561	0.018484	0.0171561	0.0225432	0.0171428	0.0225432	0.0225432	0.0164935	0.018484
10-4	0.0138446	0.0151558	0.0164935	0.0205578	0.0205578	0.0246153	0.0232382	0.0205578	0.0131755	0.0131755	0.0212202	0.0212075	0.0138405	0.0131755	0.0212237	0.0131755	0.0212237	0.0131755	0.0131755	0.0164935	0.00260551	0.0212237	0.0019527	0.0019527	0.021897	0.0019527	0.0232568	0.0212237	0.0232568	0.0232568	0	0.021897	0.0164935
11-1	0.0104915	0	0.00130122	0.0158144	0.0158144	0.0232372	0.0184732	0.0158144	0.00982856	0.00982856	0.0111629	0.0164633	0.0104886	0.011149	0.015805	0.00982856	0.015805	0.011149	0.011149	0.00130122	0.0164886	0.015805	0.0158175	0.0158175	0.017143	0.0158175	0.0211914	0.015805	0.0211914	0.0211914	0.0151558	0.017143	0.00130122	0.0151558
11-2	0.00195419	0.0111575	0.0124851	0.0165129	0.0165129	0.0253123	0.0205308	0.0165129	0.00130184	0.00130184	0.01852	0.0171624	0.000650629	0.00260599	0.0178496	0.00130184	0.0178496	0.00260599	0.00260599	0.0124851	0.0158509	0.0178496	0.0151793	0.0151793	0.0178443	0.0151793	0.0219061	0.0178496	0.0219061	0.0219061	0.0145172	0.0178443	0.0124851	0.0145172	0.0111575
11-3	0.00130123	0.0104886	0.0118137	0.0158329	0.0158329	0.0246159	0.0198443	0.0158329	0.000650137	0.000650137	0.0178371	0.0164822	0	0.00195214	0.0171675	0.000650137	0.0171675	0.00195214	0.00195214	0.0118137	0.015172	0.0171675	0.0145018	0.0145018	0.0171625	0.0145018	0.0212162	0.0171675	0.0212162	0.0212162	0.0138405	0.0171625	0.0118137	0.0138405	0.0104886	0.000650629
11-4	0.00195419	0.0111575	0.0124851	0.0165129	0.0165129	0.0253123	0.0205308	0.0165129	0.00130184	0.00130184	0.01852	0.0171624	0.000650629	0.00260599	0.0178496	0.00130184	0.0178496	0.00260599	0.00260599	0.0124851	0.0158509	0.0178496	0.0151793	0.0151793	0.0178443	0.0151793	0.0219061	0.0178496	0.0219061	0.0219061	0.0145172	0.0178443	0.0124851	0.0145172	0.0111575	0	0.000650629
12-1	0.0104915	0	0.00130122	0.0158144	0.0158144	0.0232372	0.0184732	0.0158144	0.00982856	0.00982856	0.0111629	0.0164633	0.0104886	0.011149	0.015805	0.00982856	0.015805	0.011149	0.011149	0.00130122	0.0164886	0.015805	0.0158175	0.0158175	0.017143	0.0158175	0.0211914	0.015805	0.0211914	0.0211914	0.0151558	0.017143	0.00130122	0.0151558	0	0.0111575	0.0104886	0.0111575
12-2	0.0225824	0.0212029	0.0225556	0.0199063	0.0199063	0.00654079	0.0212382	0.0199063	0.0219018	0.0219018	0.0300789	0.0192127	0.0225754	0.0232501	0.0185618	0.0219018	0.0185618	0.0232501	0.0232501	0.0225556	0.0246063	0.0185618	0.0239235	0.0239235	0.0198993	0.0239235	0.00522338	0.0185618	0.00522338	0.00522338	0.0232561	0.0198993	0.0225556	0.0232561	0.0212029	0.023268	0.0225754	0.023268	0.0212029
12-3	0.0225824	0.0212029	0.0225556	0.0199063	0.0199063	0.00654079	0.0212382	0.0199063	0.0219018	0.0219018	0.0300789	0.0192127	0.0225754	0.0232501	0.0185618	0.0219018	0.0185618	0.0232501	0.0232501	0.0225556	0.0246063	0.0185618	0.0239235	0.0239235	0.0198993	0.0239235	0.00522338	0.0185618	0.00522338	0.00522338	0.0232561	0.0198993	0.0225556	0.0232561	0.0212029	0.023268	0.0225754	0.023268	0.0212029	0
12-4	0.0225824	0.0212029	0.0225556	0.0199063	0.0199063	0.00654079	0.0212382	0.0199063	0.0219018	0.0219018	0.0300789	0.0192127	0.0225754	0.0232501	0.0185618	0.0219018	0.0185618	0.0232501	0.0232501	0.0225556	0.0246063	0.0185618	0.0239235	0.0239235	0.0198993	0.0239235	0.00522338	0.0185618	0.00522338	0.00522338	0.0232561	0.0198993	0.0225556	0.0232561	0.0212029	0.023268	0.0225754	0.023268	0.0212029	0	0
13-1	0.0111524	0.000650137	0.00195271	0.0164811	0.0164811	0.0239124	0.0191418	0.0164811	0.0104886	0.0104886	0.0118248	0.0171298	0.0111493	0.0118103	0.0164713	0.0104886	0.0164713	0.0118103	0.0118103	0.00195271	0.0171559	0.0164713	0.016484	0.016484	0.0178106	0.016484	0.0218639	0.0164713	0.0218639	0.0218639	0.015822	0.0178106	0.00195271	0.015822	0.000650137	0.0118193	0.0111493	0.0118193	0.000650137	0.0218759	0.0218759	0.0218759
13-2	0.0104915	0	0.00130122	0.0158144	0.0158144	0.0232372	0.0184732	0.0158144	0.00982856	0.00982856	0.0111629	0.0164633	0.0104886	0.011149	0.015805	0.00982856	0.015805	0.011149	0.011149	0.00130122	0.0164886	0.015805	0.0158175	0.0158175	0.017143	0.0158175	0.0211914	0.015805	0.0211914	0.0211914	0.0151558	0.017143	0.00130122	0.0151558	0	0.0111575	0.0104886	0.0111575	0	0.0212029	0.0212029	0.0212029	0.000650137
13-3	0.0104915	0	0.00130122	0.0158144	0.0158144	0.0232372	0.0184732	0.0158144	0.00982856	0.00982856	0.0111629	0.0164633	0.0104886	0.011149	0.015805	0.00982856	0.015805	0.011149	0.011149	0.00130122	0.0164886	0.015805	0.0158175	0.0158175	0.017143	0.0158175	0.0211914	0.015805	0.0211914	0.0211914	0.0151558	0.017143	0.00130122	0.0151558	0	0.0111575	0.0104886	0.0111575	0	0.0212029	0.0212029	0.0212029	0.000650137	0
13-4	0.0171676	0.0171425	0.0184835	0.00786345	0.00786345	0.0205845	0.0105092	0.00786345	0.016495	0.016495	0.0245865	0.000650629	0.0171624	0.0178306	0.00786335	0.016495	0.00786335	0.0178306	0.0178306	0.0184835	0.0218962	0.00786335	0.0212169	0.0212169	0.0039177	0.0212169	0.0158578	0.00786335	0.0158578	0.0158578	0.0218969	0.0039177	0.0184835	0.0218969	0.0171425	0.0178443	0.0171624	0.0178443	0.0171425	0.0198996	0.0198996	0.0198996	0.0178102	0.0171425	0.0171425
14-1	0.0111606	0.000650624	0.00195417	0.0164931	0.0164931	0.02393	0.019156	0.0164931	0.0104963	0.0104963	0.0118337	0.0171424	0.0111575	0.0118189	0.0164834	0.0104963	0.0164834	0.0118189	0.0118189	0.00195417	0.0171688	0.0164834	0.0164963	0.0164963	0.0178238	0.0164963	0.02188	0.0164834	0.02188	0.02188	0.0158338	0.0178238	0.00195417	0.0158338	0.000650624	0.011828	0.0111575	0.011828	0.000650624	0.0218918	0.0218918	0.0218918	0.00130183	0.000650624	0.000650624	0.0178233
14-2	0.0111606	0.000650624	0.00195417	0.0164931	0.0164931	0.02393	0.019156	0.0164931	0.0104963	0.0104963	0.0118337	0.0171424	0.0111575	0.0118189	0.0164834	0.0104963	0.0164834	0.0118189	0.0118189	0.00195417	0.0171688	0.0164834	0.0164963	0.0164963	0.0178238	0.0164963	0.02188	0.0164834	0.02188	0.02188	0.0158338	0.0178238	0.00195417	0.0158338	0.000650624	0.011828	0.0111575	0.011828	0.000650624	0.0218918	0.0218918	0.0218918	0.00130183	0.000650624	0.000650624	0.0178233	0
14-3	0.0111606	0.000650624	0.00195417	0.0164931	0.0164931	0.02393	0.019156	0.0164931	0.0104963	0.0104963	0.0118337	0.0171424	0.0111575	0.0118189	0.0164834	0.0104963	0.0164834	0.0118189	0.0118189	0.00195417	0.0171688	0.0164834	0.0164963	0.0164963	0.0178238	0.0164963	0.02188	0.0164834	0.02188	0.02188	0.0158338	0.0178238	0.00195417	0.0158338	0.000650624	0.011828	0.0111575	0.011828	0.000650624	0.0218918	0.0218918	0.0218918	0.00130183	0.000650624	0.000650624	0.0178233	0	0
14-4	0.0111606	0.000650624	0.00195417	0.0164931	0.0164931	0.02393	0.019156	0.0164931	0.0104963	0.0104963	0.0118337	0.0171424	0.0111575	0.0118189	0.0164834	0.0104963	0.0164834	0.0118189	0.0118189	0.00195417	0.0171688	0.0164834	0.0164963	0.0164963	0.0178238	0.0164963	0.02188	0.0164834	0.02188	0.02188	0.0158338	0.0178238	0.00195417	0.0158338	0.000650624	0.011828	0.0111575	0.011828	0.000650624	0.0218918	0.0218918	0.0218918	0.00130183	0.000650624	0.000650624	0.0178233	0	0	0
15-1	0.0164872	0.0164633	0.0178018	0.00719943	0.00719943	0.019896	0.00984045	0.00719943	0.0158159	0.0158159	0.0238932	0	0.0164822	0.0171493	0.00719935	0.0158159	0.00719935	0.0171493	0.0171493	0.0178018	0.0212069	0.00719935	0.0205289	0.0205289	0.00326082	0.0205289	0.0151785	0.00719935	0.0151785	0.0151785	0.0212075	0.00326082	0.0178018	0.0212075	0.0164633	0.0171624	0.0164822	0.0171624	0.0164633	0.0192127	0.0192127	0.0192127	0.0171298	0.0164633	0.0164633	0.000650629	0.0171424	0.0171424	0.0171424
15-2	0.0178414	0.0178153	0.0191581	0.00852509	0.00852509	0.0212646	0.0111743	0.00852509	0.0171678	0.0171678	0.0252699	0.00130222	0.017836	0.0185051	0.00852496	0.0171678	0.00852496	0.0185051	0.0185051	0.0191581	0.0225768	0.00852496	0.0218965	0.0218965	0.00457403	0.0218965	0.0165311	0.00852496	0.0165311	0.0165311	0.0225775	0.00457403	0.0191581	0.0225775	0.0178153	0.0185192	0.017836	0.0185192	0.0178153	0.0205786	0.0205786	0.0205786	0.0184838	0.0178153	0.0178153	0.000650325	0.0184973	0.0184973	0.0184973
15-3	0.0164872	0.0164633	0.0178018	0.00719943	0.00719943	0.019896	0.00984045	0.00719943	0.0158159	0.0158159	0.0238932	0	0.0164822	0.0171493	0.00719935	0.0158159	0.00719935	0.0171493	0.0171493	0.0178018	0.0212069	0.00719935	0.0205289	0.0205289	0.00326082	0.0205289	0.0151785	0.00719935	0.0151785	0.0151785	0.0212075	0.00326082	0.0178018	0.0212075	0.0164633	0.0171624	0.0164822	0.0171624	0.0164633	0.0192127	0.0192127	0.0192127	0.0171298	0.0164633	0.0164633	0.000650629	0.0171424	0.0171424	0.0171424
15-4	0.0118205	0.0013016	0.00260626	0.0158144	0.0158144	0.0232374	0.0184732	0.0158144	0.0111556	0.0111556	0.0124944	0.0178068	0.0118173	0.0124792	0.0171476	0.0111556	0.0171476	0.0124792	0.0124792	0.00260626	0.0164886	0.0171476	0.0158175	0.0158175	0.0184892	0.0158175	0.0211916	0.0171476	0.0211916	0.0211916	0.0151558	0.0184892	0.00260626	0.0151558	0.0013016	0.0124888	0.0118173	0.0124888	0.0013016	0.021203	0.021203	0.021203	0.00195327	0.0013016	0.0013016	0.0184887	0.00195473	0.00195473	0.00195473
16-1	0.0225824	0.0212029	0.0225556	0.0199063	0.0199063	0.00654079	0.0212382	0.0199063	0.0219018	0.0219018	0.0300789	0.0192127	0.0225754	0.0232501	0.0185618	0.0219018	0.0185618	0.0232501	0.0232501	0.0225556	0.0246063	0.0185618	0.0239235	0.0239235	0.0198993	0.0239235	0.00522338	0.0185618	0.00522338	0.00522338	0.0232561	0.0198993	0.0225556	0.0232561	0.0212029	0.023268	0.0225754	0.023268	0.0212029	0	0	0	0.0218759	0.0212029	0.0212029	0.0198996	0.0218918	0.0218918	0.0218918
16-2	0.0225824	0.0212029	0.0225556	0.0199063	0.0199063	0.00654079	0.0212382	0.0199063	0.0219018	0.0219018	0.0300789	0.0192127	0.0225754	0.0232501	0.0185618	0.0219018	0.0185618	0.0232501	0.0232501	0.0225556	0.0246063	0.0185618	0.0239235	0.0239235	0.0198993	0.0239235	0.00522338	0.0185618	0.00522338	0.00522338	0.0232561	0.0198993	0.0225556	0.0232561	0.0212029	0.023268	0.0225754	0.023268	0.0212029	0	0	0	0.0218759	0.0212029	0.0212029	0.0198996	0.0218918	0.0218918	0.0218918
16-3	0.0225824	0.0212029	0.0225556	0.0199063	0.0199063	0.00654079	0.0212382	0.0199063	0.0219018	0.0219018	0.0300789	0.0192127	0.0225754	0.0232501	0.0185618	0.0219018	0.0185618	0.0232501	0.0232501	0.0225556	0.0246063	0.0185618	0.0239235	0.0239235	0.0198993	0.0239235	0.00522338	0.0185618	0.00522338	0.00522338	0.0232561	0.0198993	0.0225556	0.0232561	0.0212029	0.023268	0.0225754	0.023268	0.0212029	0	0	0	0.0218759	0.0212029	0.0212029	0.0198996	0.0218918	0.0218918	0.0218918
16-4	0.0225824	0.0212029	0.0225556	0.0199063	0.0199063	0.00654079	0.0212382	0.0199063	0.0219018	0.0219018	0.0300789	0.0192127	0.0225754	0.0232501	0.0185618	0.0219018	0.0185618	0.0232501	0.0232501	0.0225556	0.0246063	0.0185618	0.0239235	0.0239235	0.0198993	0.0239235	0.00522338	0.0185618	0.00522338	0.00522338	0.0232561	0.0198993	0.0225556	0.0232561	0.0212029	0.023268	0.0225754	0.023268	0.0212029	0	0	0	0.0218759	0.0212029	0.0212029	0.0198996	0.0218918	0.0218918	0.0218918
17-1	0.0164872	0.0164633	0.0178018	0.00719943	0.00719943	0.019896	0.00984045	0.00719943	0.0158159	0.0158159	0.0238932	0	0.0164822	0.0171493	0.00719935	0.0158159	0.00719935	0.0171493	0.0171493	0.0178018	0.0212069	0.00719935	0.0205289	0.0205289	0.00326082	0.0205289	0.0151785	0.00719935	0.0151785	0.0151785	0.0212075	0.00326082	0.0178018	0.0212075	0.0164633	0.0171624	0.0164822	0.0171624	0.0164633	0.0192127	0.0192127	0.0192127	0.0171298	0.0164633	0.0164633	0.000650629	0.0171424	0.0171424	0.0171424
17-2	0.0118203	0.00260551	0.00391287	0.0171577	0.0171577	0.0246016	0.019822	0.0171577	0.0111554	0.0111554	0.0124947	0.0178067	0.011817	0.0124789	0.0171475	0.0111554	0.0171475	0.0124789	0.0124789	0.00391287	0.0164885	0.0171475	0.0158173	0.0158173	0.0184891	0.0158173	0.0225493	0.0171475	0.0225493	0.0225493	0.0151557	0.0184891	0.00391287	0.0151557	0.00260551	0.0124885	0.011817	0.0124885	0.00260551	0.0225616	0.0225616	0.0225616	0.00325833	0.00260551	0.00260551	0.0184885	0.00326078	0.00326078	0.00326078
17-3	0.0104915	0	0.00130122	0.0158144	0.0158144	0.0232372	0.0184732	0.0158144	0.00982856	0.00982856	0.0111629	0.0164633	0.0104886	0.011149	0.015805	0.00982856	0.015805	0.011149	0.011149	0.00130122	0.0164886	0.015805	0.0158175	0.0158175	0.017143	0.0158175	0.0211914	0.015805	0.0211914	0.0211914	0.0151558	0.017143	0.00130122	0.0151558	0	0.0111575	0.0104886	0.0111575	0	0.0212029	0.0212029	0.0212029	0.000650137	0	0	0.0171425	0.000650624	0.000650624	0.000650624
17-4	0.0118203	0.00260551	0.00391287	0.0171577	0.0171577	0.0246016	0.019822	0.0171577	0.0111554	0.0111554	0.0124947	0.0178067	0.011817	0.0124789	0.0171475	0.0111554	0.0171475	0.0124789	0.0124789	0.00391287	0.0164885	0.0171475	0.0158173	0.0158173	0.0184891	0.0158173	0.0225493	0.0171475	0.0225493	0.0225493	0.0151557	0.0184891	0.00391287	0.0151557	0.00260551	0.0124885	0.011817	0.0124885	0.00260551	0.0225616	0.0225616	0.0225616	0.00325833	0.00260551	0.00260551	0.0184885	0.00326078	0.00326078	0.00326078
18-1	0.0145059	0.0158175	0.0171561	0.0212236	0.0212236	0.0239316	0.0225571	0.0212236	0.0138363	0.0138363	0.0232481	0.0205289	0.0145018	0.0138363	0.0218898	0.0138363	0.0218898	0.0138363	0.0138363	0.0171561	0.000650324	0.0218898	0	0	0.0212173	0	0.0225749	0.0218898	0.0225749	0.0225749	0.0019527	0.0212173	0.0171561	0.0019527	0.0158175	0.0151793	0.0145018	0.0151793	0.0158175	0.0239235	0.0239235	0.0239235	0.016484	0.0158175	0.0158175	0.0212169	0.0164963	0.0164963	0.0164963
18-2	0.0145059	0.0158175	0.0171561	0.0212236	0.0212236	0.0239316	0.0225571	0.0212236	0.0138363	0.0138363	0.0232481	0.0205289	0.0145018	0.0138363	0.0218898	0.0138363	0.0218898	0.0138363	0.0138363	0.0171561	0.000650324	0.0218898	0	0	0.0212173	0	0.0225749	0.0218898	0.0225749	0.0225749	0.0019527	0.0212173	0.0171561	0.0019527	0.0158175	0.0151793	0.0145018	0.0151793	0.0158175	0.0239235	0.0239235	0.0239235	0.016484	0.0158175	0.0158175	0.0212169	0.0164963	0.0164963	0.0164963
18-3	0.0239391	0.0211959	0.0225482	0.0199002	0.0199002	0.00785818	0.0212315	0.0199002	0.0232566	0.0232566	0.0300691	0.0192068	0.0239316	0.0246078	0.0185561	0.0232566	0.0185561	0.0246078	0.0246078	0.0225482	0.0259671	0.0185561	0.0252824	0.0252824	0.0198931	0.0252824	0.0052218	0.0185561	0.0052218	0.0052218	0.0246142	0.0198931	0.0225482	0.0246142	0.0211959	0.0246267	0.0239316	0.0246267	0.0211959	0.00130123	0.00130123	0.00130123	0.0218687	0.0211959	0.0211959	0.0198935	0.0218846	0.0218846	0.0218846
18-4	0.0239391	0.0211959	0.0225482	0.0199002	0.0199002	0.00785818	0.0212315	0.0199002	0.0232566	0.0232566	0.0300691	0.0192068	0.0239316	0.0246078	0.0185561	0.0232566	0.0185561	0.0246078	0.0246078	0.0225482	0.0259671	0.0185561	0.0252824	0.0252824	0.0198931	0.0252824	0.0052218	0.0185561	0.0052218	0.0052218	0.0246142	0.0198931	0.0225482	0.0246142	0.0211959	0.0246267	0.0239316	0.0246267	0.0211959	0.00130123	0.00130123	0.00130123	0.0218687	0.0211959	0.0211959	0.0198935	0.0218846	0.0218846	0.0218846
19-1	0.0171727	0.015805	0.0171428	0.00523141	0.00523141	0.0192333	0.00918459	0.00523141	0.0164999	0.0164999	0.0218696	0.00719935	0.0171675	0.0178359	0	0.0164999	0	0.0178359	0.0178359	0.0171428	0.0212104	0	0.0218898	0.0218898	0.00654689	0.0218898	0.0172102	0	0.0172102	0.0172102	0.0212237	0.00654689	0.0171428	0.0212237	0.015805	0.0178496	0.0171675	0.0178496	0.015805	0.0185618	0.0185618	0.0185618	0.0164713	0.015805	0.015805	0.00786335	0.0164834	0.0164834	0.0164834
19-2	0.0118203	0.00260551	0.00391287	0.0171577	0.0171577	0.0246016	0.019822	0.0171577	0.0111554	0.0111554	0.0124947	0.0178067	0.011817	0.0124789	0.0171475	0.0111554	0.0171475	0.0124789	0.0124789	0.00391287	0.0164885	0.0171475	0.0158173	0.0158173	0.0184891	0.0158173	0.0225493	0.0171475	0.0225493	0.0225493	0.0151557	0.0184891	0.00391287	0.0151557	0.00260551	0.0124885	0.011817	0.0124885	0.00260551	0.0225616	0.0225616	0.0225616	0.00325833	0.00260551	0.00260551	0.0184885	0.00326078	0.00326078	0.00326078
19-3	0.0171727	0.015805	0.0171428	0.00523141	0.00523141	0.0192333	0.00918459	0.00523141	0.0164999	0.0164999	0.0218696	0.00719935	0.0171675	0.0178359	0	0.0164999	0	0.0178359	0.0178359	0.0171428	0.0212104	0	0.0218898	0.0218898	0.00654689	0.0218898	0.0172102	0	0.0172102	0.0172102	0.0212237	0.00654689	0.0171428	0.0212237	0.015805	0.0178496	0.0171675	0.0178496	0.015805	0.0185618	0.0185618	0.0185618	0.0164713	0.015805	0.015805	0.00786335	0.0164834	0.0164834	0.0164834
19-4	0.0171727	0.015805	0.0171428	0.00523141	0.00523141	0.0192333	0.00918459	0.00523141	0.0164999	0.0164999	0.0218696	0.00719935	0.0171675	0.0178359	0	0.0164999	0	0.0178359	0.0178359	0.0171428	0.0212104	0	0.0218898	0.0218898	0.00654689	0.0218898	0.0172102	0	0.0172102	0.0172102	0.0212237	0.00654689	0.0171428	0.0212237	0.015805	0.0178496	0.0171675	0.0178496	0.015805	0.0185618	0.0185618	0.0185618	0.0164713	0.015805	0.015805	0.00786335	0.0164834	0.0164834	0.0164834
20-2	0.0118203	0.00260551	0.00391287	0.0171577	0.0171577	0.0246016	0.019822	0.0171577	0.0111554	0.0111554	0.0124947	0.0178067	0.011817	0.0124789	0.0171475	0.0111554	0.0171475	0.0124789	0.0124789	0.00391287	0.0164885	0.0171475	0.0158173	0.0158173	0.0184891	0.0158173	0.0225493	0.0171475	0.0225493	0.0225493	0.0151557	0.0184891	0.00391287	0.0151557	0.00260551	0.0124885	0.011817	0.0124885	0.00260551	0.0225616	0.0225616	0.0225616	0.00325833	0.00260551	0.00260551	0.0184885	0.00326078	0.00326078	0.00326078
NC023794.1 M.scalaris	0.019866	0.0184986	0.0198438	0.0118323	0.0118323	0.0260189	0.0158375	0.0118323	0.0191895	0.0191895	0.0245998	0.00720057	0.0198601	0.0205314	0.0118322	0.0191895	0.0118322	0.0205314	0.0205314	0.0198438	0.0232563	0.0118322	0.023939	0.023939	0.00918368	0.023939	0.0198854	0.0118322	0.0198854	0.0198854	0.0246227	0.00918368	0.0198438	0.0246227	0.0184986	0.0205472	0.0198601	0.0205472	0.0184986	0.0239556	0.0239556	0.0239556	0.0191681	0.0184986	0.0184986	0.00786466	0.0191824	0.0191824	0.0191824
MN832848.1 M.spiracularis	0.138422	0.14271	0.141853	0.141441	0.141441	0.136984	0.142227	0.141441	0.137527	0.137527	0.147068	0.138746	0.13837	0.137527	0.139693	0.137527	0.139693	0.137527	0.137527	0.141853	0.141816	0.139693	0.141828	0.141828	0.140583	0.141828	0.138769	0.139693	0.138769	0.138769	0.140125	0.140583	0.141853	0.140125	0.14271	0.139355	0.13837	0.139355	0.14271	0.135245	0.135245	0.135245	0.143583	0.14271	0.14271	0.138887	0.143692	0.143692	0.143692
	1-1	1-2	1-3	1-4	2-1	2-2	2-3	2-4	3-1	3-2	3-3	3-4	4-1	4-2	4-3	4-4	5-1	5-3	5-4	7-2	7-3	7-4	8-1	8-2	8-3	8-4	9-1	9-2	9-3	9-4	10-1	10-2	10-3	10-4	11-1	11-2	11-3	11-4	12-1	12-2	12-3	12-4	13-1	13-2	13-3	13-4	14-1	14-2	14-3
[truncated: 24 more columns]

## Sheet: Caption
Supple Fig 3. Percent distances of full-length COI nucleotide sequences between 71 larvae samples of M.scalaris and reference genes
The number of base substitutions per site from between sequences are shown. Analyses were conducted using the Maximum Composite Likelihood model [1]. The differences in the composition bias among sequences were considered in evolutionary comparisons [2]. The analysis involved 73 nucleotide sequences. Codon positions included were 1st+2nd+3rd+Noncoding. All positions containing gaps and missing da…
1. Tamura K., Nei M., and Kumar S. (2004). Prospects for inferring very large phylogenies by using the neighbor-joining method. Proceedings of the National Academy of Sciences (USA) 101:11030-11035.
2. Tamura K. and Kumar S. (2002). Evolutionary distance estimation under heterogeneous substitution pattern among lineages Molecular Biology and Evolution 19:1727-1736.
3. Kumar S., Stecher G., and Tamura K. (2016). MEGA7: Molecular Evolutionary Genetics Analysis version 7.0 for bigger datasets.Molecular Biology and Evolution 33:1870-1874.
Disclaimer: Although utmost care has been taken to ensure the correctness of the caption, the caption text is provided "as is" without any warranty of any kind. Authors advise the user to carefully check the caption prior to its use for any purpose and report any errors or problems to the authors immediately (www.megasoftware.net). In no event shall the authors and their employers be liable for a…
